# Supplementary material for: Ictogenesis proceeds through discrete phases in hippocampal CA1 seizures in mice
Source: Nat Commun. 2023 Sep 26;14:6010. doi: 10.1038/s41467-023-41711-x (PMC10522592; doi:10.1038/s41467-023-41711-x)
Supplement: Supplementary file 4 — Source Data [file 41467_2023_41711_MOESM4_ESM.xlsx]

## Sheet: Master
Source data and Scripts available on Zenodo. https://doi.org/10.5281/zenodo.8274424
Source Data Mat Files	Description	Used in Figures
20230127_PooledData.mat	Main source data file	1d-g, 2c-h, 4e-g, 5f-g, 6b-f, S3a-j, S4a-e, S5a-f, S8a-c, S9b-d, S10a-b
OP138B-210310-135833_ch2.mat	Example recording	1b-c
SZ_OP141_D210415-1211_T0600.mat	Example seizure	2a-b, 3a-e
141C-210415-121115.mat	Example recording	5a-b, 5c-d, S9b-d
20230612_KA103_SponPulso.mat	Source data for spontaneous seizures	7b-g, S11a-g
20230710_StimPower.mat	Source data for for stimulation light power level analysis	S2a-c, S12a-c
20230709_MultiSess_PCA.mat	Source data for multisession PCA	S6a-e
20230715_ExampleSeizures_OP141.mat	Source data for individual pulsograms	S7a
20230715_ExampleSeizures_OP138.mat	Source data for individual pulsograms	S7b
20230715_ExampleSeizures_OP126.mat	Source data for individual pulsograms	S7c
Code Scripts	Used in Figures	Stats in Supplementary Table
Figure1.m	1b-g
Figure2.m	2a-h	S3, S4
Figure3.m	3a-e
Figure4.m	4a-g	S3, S4
Figure5.m	5a-b,e-h
Figure6.m	6b-f	S3, S4, S5
Figure7.m	7b-g
FigureS2.m	S2a-c
FigureS3.m	S3a-j
FigureS4.m	S4a-e	S3, S4, S6
FigureS5.m	S5a-f
FigureS6.m	S6a-e
FigureS7.m	S7a-c
FigureS8.m	S8a-c	S5
FigureS9.m	S9b-d
FigureS10.m	S10a-b	S3, S4
FigureS11.m	S11a-f
FigureS12.m	S12a-c
